# Supplementary material for: Scaffold nucleoporins Nup188 and Nup192 share structural and functional properties with nuclear transport receptors
Source: eLife. 2013 Jun 11;2:e00745. doi: 10.7554/eLife.00745 (PMC3679522; doi:10.7554/eLife.00745)
Supplement: Supplementary file 1. — DOI: http://dx.doi.org/10.7554/eLife.00745.014 [file elife00745s001.xls]

## Sheet: Sheet1
Supplementary file 1. List of constructs used in this study.
Reference	Construct name	Description	Source
pKA86	pETDuet PB1/AMP MtNup188FL	Bacterial expression construct for 10xHis-7xArg-SUMO-3C-MtNup188FL. Based on pETDuet-type vector. Encodes for a fusion protein consisting of an N-terminal 10xHis-7xArg-SUMO affinity tag followed by 3C protease cleavage site and full-length MtNup188	this study
pKA89	pETDuet PB1/AMP MtNup188(1-1160)	Bacterial expression construct for 10xHis-7xArg-SUMO-3C-MtNup188FL. Based on pETDuet-type vector. encodes for a fusion protein consisting of the N-terminal 10xHis-7xArg-SUMO affinity tag followed by 3C protease cleavage site and full-length MtNup188	this study
pKA133	pETDuet PB1/AMP MtNup188(1445-1827)	Bacterial expression construct for 10xHis-7xArg-SUMO-3C-MtNup188FL. Based on pETDuet-type vector. encodes for a fusion protein consisting of an N-terminal 10xHis-7xArg-SUMO affinity tag followed by 3C protease cleavage site and full-length MtNup188	this study
pKA181	pETDuet PB1/AMP MtNup192FL	Bacterial expression construct for SUMO-7xArg-3C-MtNup192FL-7xHis. Expression construct based on pETDuet-type vector. Encodes for a fusion protein consisting of the N-terminal SUMO-7xArg affinity tag followed by 3C protease cleavage site, full-length MtNup192 and the non-clavable C-terminal 7xHis affinity tag	this study
pKA52	pETDuet PB1/AMP ScNup188FL	Bacterial expression construct for 6xHis-7xArg-SUMO-3C-ScNup188FL. Based on pETDuet-type vector. Encodes for a fusion protein consisting of an N-terminal 10xHis-7xArg-SUMO affinity tag followed by 3C protease cleavage site and full-length ScNup188	this study
pKW3037	pETDuet PB1/AMP YFP-MtNup188FL	Bacterial expression construct for 10xHis-7xArg-SUMO-3C-YFP-MtNup188FL. Based on pETDuet-type vector. Encodes for a fusion protein consisting of the N-terminal 10xHis-7xArg-SUMO affinity tag followed by 3C protease cleavage site and a fusion protein between YFP and full-length MtNup188	this study
pKW3118	pETDuet PB1/AMP YFP-Spoth Nup192FL	Bacterial expression construct for SUMO-7xArg-3C-YFP-MtNup192FL-7xHis. Expression construct based on pETDuet-type vector. Encodes for a fusion protein consisting of an N-terminal SUMO-7xArg affinity tag followed by 3C protease cleavage site, fusion protein between YFP and full-length MtNup192 and the non-clavable C-terminal 7xHis affinity tag	this study
pKW3037	pETDuet PB1/AMP YFP-MtNup188FL	Bacterial expression construct for 10xHis-7xArg-SUMO-3C-YFP-MtNup188FL. Based on pETDuet-type vector. Encodes for a fusion protein consisting of an N-terminal 10xHis-7xArg-SUMO affinity tag followed by 3C protease cleavage site and a fusion protein between YFP and full-length MtNup188	this study
pKW591	pQE-6xHis-ZZ-RanQ69L	pQE based plasmid for expression 6xHis-ZZ-hRanQ69L.	Nachury & Weis (1)
pKW2470	pET30-6xHis-Kap95	pET based plasmid for expression of 6xHis-ScKap95	this study
pKW2958	pGEX2T-NSP1(1-603)	pGEX-based plasmid for expressin of GST-NSP1(1-603)	this study
pKW2959	pGEX2T-Nup100(1-307)	pGEX-based plasmid for expressin of GST-Nup100(1-307)	this study
pKW2960	pGEX2T-Nup100(1-610)	pGEX-based plasmid for expressin of GST-Nup100(1-610)	this study
pKW2907	pGEX2TK-Nup116(348-458)-6xHis	pGEX-based plasmid for expressin of GST-Nup116(348-458)-6xHis	PMID: 17418788
pKW2908	pGEX2TK-Nup116(348-458) 10FA-6xHis	pGEX-based plasmid for expressin of GST-Nup116(348-458)10FA-6xHis.	PMID: 17418788
pKW1532	pET-6xHis-EYFP-hImportin-ß	pET based plasmid for expression of 6xHis-EYFP-(human)Importin-β	this study
pKW485	pET-6xHis-hImportin-β	pET based plasmid for expression of 6xHis-(human)Importin-β	Lowe et al.(2)
pKW1515	pET-6xHis-hRan	pET based plasmid for expression of 6xHis-(human)Ran	Kalab et al.(3)
pJL71	pET-3xEGFP-6xHis	pET based plasmid for expression of 3xEGFP-6xHis	this study
1. Nachury & Weis, K. The direction of transport through the nuclear pore can be inverted. Proc. Natl. Acad. Sci. U. S. A. 96, 9622-9627 (1998).
2. Lowe, A.R., Siegel, J.J., Kalab, P., Siu, M., Weis, K., & Liphardt, J.T. Selectivity mechanism of the nuclear pore complex characterized by single cargo tracking. Nature 467, 600-603 (2010).
3. Kalab, P., Weis, K. & Heald, R. Visualization of a Ran-GTP gradient in interphase and mitotic Xenopus egg extracts. Science 295, 2452-2456 (2002).
